# Supplementary material for: Exploring the Impact of a Vicarious Learning Approach on Student Pharmacists’ Professional Identity Formation Using a Simulated Pharmacist–Patient Encounter
Source: Pharmacy (Basel). 2023 Nov 16;11(6):177. doi: 10.3390/pharmacy11060177 (PMC10661241; doi:10.3390/pharmacy11060177)
Supplement: Supplementary file 1 [file pharmacy-11-00177-s001.zip]

Archive with 2 entries (2 files):
- PIF Script_final .pdf
- PIF Exercise & Critical Reflection -Assignment and Rubric 2023.pdf
